# Supplementary material for: Ninoa T. cruzi Strain Modifies the Expression of microRNAs in Cardiac Tissue and Plasma During Chagas Disease Infection
Source: Pathogens. 2024 Dec 20;13(12):1127. doi: 10.3390/pathogens13121127 (PMC11679500; doi:10.3390/pathogens13121127)
Supplement: Supplementary file 1 [file pathogens-13-01127-s001.zip]

Archive with 1 entries (1 files):
- pathogens-3313297-supplementary.pdf
